# Supplementary material for: Dental Microwear Texture Analysis of the Bornean Orangutans ( Pongo pygmaeus ) From the Selenka Collection
Source: Am J Biol Anthropol. 2026 May 5;190:e70266. doi: 10.1002/ajpa.70266 (PMC13144717; doi:10.1002/ajpa.70266)
Supplement: Supplementary file 2 — Table S1: Table reporting all the STA and SSFA parameters measured for each individual in the data set including metadata such as about the individuals and the teeth sampled in each case. This table also includes the PCA scores from PC1 to PC4 for each specimen. [file AJPA-190-e70266-s001.xlsx]

## Sheet: Table_S1
Table S1. Table reporting all the STA and SSFA parameters measured for each individual in the data set including metadata such as about the individuals and the teeth sampled in each case. This table also includes the PCA scores from PC1 to PC4 for each specimen.
Specimen ID	Taxonomy	sex	Age	Year of death	locality	upper/ lower	right/ left	crushing facet (f9)															shearing facet (f6)															PCA scores
								Sq.f9	Ssk.f9	Sku.f9	Sp.f9	Sv.f9	Sz.f9	Sa.f9	Sal2_0.5.f9	Str2_0.5.f9	metf.f9	medf.f9	Asfc.f9	HAsfc9.f9	HAsfc81.f9	epLsar.f9	Sq.f6	Ssk.f6	Sku.f6	Sp.f6	Sv.f6	Sz.f6	Sa.f6	Sal2_0.5.f6	Str2_0.5.f6	metf.f6	medf.f6	Asfc.f6	HAsfc9.f6	HAsfc81.f6	epLsar.f6	PC1	PC2	PC3	PC4
ZSM-1981-102	P. pygmaeus	f	adult	1892-1894	Skalau	lower	right	1.19441	-0.929212	4.4759	4.4939	4.71105	9.20494	0.883368	13.5384	0.678097	0.729266	4198.33	3.70571	0.152827	0.344962	0.001192	0.250506	-0.664488	3.96476	0.694066	1.35838	2.05244	0.193881	5.20619	0.304693	0.269409	4358.23	1.03516	0.235264	0.312126	0.006233	1.09175	-8.22811	0.0698841	0.685401
ZSM-1981-103	P. pygmaeus	m	subadult	1892-1894	Skalau	lower	right	0.39189	-0.166387	3.29713	1.16621	2.02661	3.19282	0.311631	18.678	0.760648	0.211682	4797.56	0.944297	0.25714	0.41892	0.001085	0.34891	-2.31099	11.9835	0.726518	2.94906	3.67558	0.241842	6.9868	0.651778	0.33964	4122.58	1.62425	0.317917	0.560204	0.006119	2.31751	-0.0344321	-0.773302	-2.43191
ZSM-1981-105	P. pygmaeus	f	adult	1892-1894	Skalau	lower	right	0.402262	-3.51246	21.2127	0.868292	3.26583	4.13412	0.242329	9.76252	0.492825	0.273372	4802.1	1.47714	0.277697	0.646464	0.002741	0.629327	-1.46073	7.90703	1.44901	4.49721	5.94622	0.451523	10.4749	0.822811	0.550548	4035.79	1.77298	0.31176	0.879958	0.001295	-0.851455	2.00818	-2.73409	1.36828
ZSM-1981-106	P. pygmaeus	f	adult	1892-1894	Skalau	lower	right	0.410221	-1.59603	10.1776	1.37027	2.95634	4.32662	0.291196	5.04935	0.559127	0.365774	4036.57	2.54225	0.300492	0.602459	0.003403	0.952137	-1.73969	6.92501	2.25765	4.90646	7.16411	0.675513	14.9206	0.669972	0.54992	4139.42	1.27066	0.393827	0.549962	0.004313	-1.68034	0.940175	-0.0842856	0.982092
ZSM-1981-107	P. pygmaeus	f	adult	1892-1894	Skalau	lower	right	0.798731	-1.80402	7.13677	1.24027	4.15211	5.39238	0.577146	12.1137	0.748814	0.615505	3678.7	1.65844	0.404339	0.806612	0.002193	0.570605	-1.91484	8.41403	1.06123	4.01207	5.0733	0.407357	8.48821	0.844627	0.592982	3829.86	1.60725	0.205206	0.5859	0.002122	-1.47515	-2.07125	-1.93068	-0.206385
ZSM-1981-108	P. pygmaeus	f	adult	1892-1894	Skalau	lower	left	0.362798	-2.62916	13.5103	1.03643	2.9074	3.94382	0.229493	10.624	0.454046	0.167116	5051.54	0.435617	0.620117	1.00197	0.004634	0.465539	-1.31846	6.52436	1.06212	3.04739	4.10951	0.341543	11.3166	0.588566	0.367238	4380.91	1.12135	0.332521	0.736142	0.003276	1.46992	1.61352	-1.58394	0.751883
ZSM-1981-111	P. pygmaeus	f	adult	1892-1894	Skalau	lower	right	0.172002	-1.61594	7.49965	0.6534	1.14289	1.79629	0.123569	7.84461	0.623239	0.153346	4927.41	0.776364	0.330686	0.700619	0.004113	0.336545	-1.55194	9.16067	0.973313	2.75701	3.73032	0.245866	8.64049	0.377409	0.249491	4637.43	0.958491	0.360703	0.707018	0.000735	3.37233	2.12722	-1.32751	-0.51438
ZSM-1981-112	P. pygmaeus	f	adult	1892-1894	Skalau	lower	right	0.253529	-1.5856	7.23585	0.541809	1.76952	2.31133	0.18734	6.41949	0.563197	0.268951	4117.14	0.836457	0.239312	0.408176	0.005091	0.305526	-0.912265	5.27926	1.07923	1.98338	3.06262	0.227565	4.27231	0.233183	0.463058	4431.26	1.37724	0.545318	0.840894	0.008095	3.44064	0.929712	0.770331	1.74944
ZSM-1981-113	P. pygmaeus	f	adult	1892-1894	Skalau	lower	right	0.693422	-0.923663	3.45733	1.05228	2.64995	3.70224	0.560003	20.2824	0.47486	0.167742	5045.74	0.126525	0.567897	0.858822	0.004995	0.508952	-1.30049	6.05098	1.33875	2.7563	4.09505	0.363221	11.6643	0.536487	0.385778	4115.33	0.554204	0.587493	0.753368	0.005561	1.14384	-0.0371513	0.828018	-1.82678
ZSM-1981-114	P. pygmaeus	f	adult	1892-1894	Skalau	lower	left	0.422179	0.837994	7.94189	3.53808	1.38717	4.92525	0.330489	10.8355	0.649652	0.337514	4308.13	0.959282	0.452793	0.837541	0.002685	0.425956	-1.09912	5.48078	1.21171	2.55023	3.76194	0.328161	12.1672	0.593667	0.288276	4679.9	0.835286	0.354381	0.614175	0.001597	1.54155	-1.30137	0.160538	-1.78616
ZSM-1981-116	P. pygmaeus	f	adult	1892-1894	Dadap	lower	right	0.60047	-1.58283	6.71892	1.10926	3.65189	4.76115	0.446047	8.9801	0.635495	0.547811	3970.01	2.11999	0.477349	0.873044	0.00389	0.548626	-0.193419	2.9539	1.57301	2.17007	3.74308	0.442006	14.9366	0.565257	0.286679	4158.81	0.919669	0.282987	0.624053	0.004093	0.34371	-1.85082	0.376077	1.78184
ZSM-1981-117	P. pygmaeus	m	adult	1892-1894	Dadap	lower	right	0.60158	-1.09647	5.32146	1.62877	3.32391	4.95268	0.443256	12.8529	0.740848	0.434187	3924.05	0.916836	0.310688	0.653684	0.003994	0.871806	-0.662854	3.47476	2.39543	3.46434	5.85977	0.673654	16.1385	0.622335	0.480939	3479.36	1.13579	0.211809	0.476745	0.004102	-1.6396	-0.631193	2.08278	0.481358
ZSM-1981-119	P. pygmaeus	m	adult	1892-1894	Dadap	lower	right	0.473964	-0.99004	4.93978	1.46372	2.69835	4.16207	0.355462	9.29712	0.610856	0.408711	4140.19	0.819237	0.508229	0.911739	0.006087	0.568897	-0.608812	6.321	2.9175	3.2021	6.1196	0.40537	9.37488	0.683334	0.540359	3800.38	2.62077	0.32828	0.515013	0.00235	-0.802768	0.224519	1.01441	-0.140927
ZSM-1981-122	P. pygmaeus	f	adult	1892-1894	Dadap	lower	right	0.437506	-1.69397	8.01995	1.15455	3.23061	4.38516	0.32553	8.32899	0.642736	0.351109	3726.61	0.717377	0.216663	0.600875	0.004222	0.680227	-0.874014	3.86528	1.36129	3.10786	4.46915	0.531535	10.8561	0.320614	0.410221	4080.54	0.658328	0.434404	1.06838	0.006444	0.542013	0.0297605	1.04745	1.65581
ZSM-1981-124	P. pygmaeus	f	adult	1892-1894	Dadap	lower	right	0.290717	-1.06568	5.36163	0.842994	1.63833	2.48132	0.217323	15.4145	0.596052	0.143327	4737.93	0.341345	0.543488	0.781247	0.000749	0.376593	-1.0146	3.91247	0.962229	1.714	2.67623	0.294947	11.6875	0.704077	0.237561	4350.99	0.569859	0.591236	1.18438	0.002482	2.28617	1.10805	-0.547107	-1.0511
ZSM-1981-125	P. pygmaeus	f	adult	1892-1894	Dadap	lower	right	0.504894	-0.963677	4.30693	1.13057	2.19125	3.32183	0.395892	11.4465	0.527063	0.349085	3911.15	0.542425	0.319633	0.616846	0.006054	0.306792	-0.395355	3.05882	0.785607	1.3012	2.08681	0.246278	13.6142	0.573831	0.226412	4289.88	0.731943	0.169065	0.296645	0.00357	3.10404	-0.860294	1.04105	0.0303161
ZSM-1981-129	P. pygmaeus	m	adult	1892-1894	Dadap	lower	right	0.446924	-2.16912	10.9425	1.30764	3.98958	5.29722	0.309051	10.5981	0.760944	0.299061	4398.43	0.84362	0.547484	0.811832	0.003566	0.508537	-0.740535	4.19428	1.58974	2.48517	4.0749	0.388783	10.4371	0.538649	0.412414	3746.75	1.11698	0.224286	0.592053	0.003478	0.412594	-0.466324	-0.360034	1.79384
ZSM-1981-130	P. pygmaeus	f	subadult	1892-1894	Dadap	lower	right	0.669254	-1.84412	10.3031	1.35233	4.8724	6.22473	0.487275	10.5796	0.571289	0.475564	3874.89	1.21351	0.457006	0.908458	0.004664	0.396705	-1.29424	5.31035	1.09959	2.2611	3.36069	0.297284	8.18778	0.816836	0.375701	4121.23	1.92506	0.185422	0.357225	0.00184	0.319993	-2.05808	-1.74128	0.535157
ZSM-1981-133	P. pygmaeus	f	juvenile	1892-1894	Dadap	lower	right	0.550295	-1.69057	8.06739	1.59209	3.18722	4.77932	0.370967	8.26428	0.354784	0.416263	4403.42	1.64093	0.230381	0.59944	0.007297	0.554754	-1.33562	5.10111	0.991491	3.11918	4.11067	0.416483	11.8643	0.690672	0.447919	4315.21	2.02906	0.351007	0.581473	0.001234	0.481883	-0.0654497	-0.590812	-0.251977
ZSM-1981-134	P. pygmaeus	f	juvenile	1892-1894	Dadap	lower	right	0.258862	-3.02924	23.1173	0.904707	2.91797	3.82267	0.170505	7.07625	0.480076	0.200137	4650.46	0.765924	0.457928	0.99029	0.005216	0.388275	-3.92428	27.6939	1.0761	3.32134	4.39744	0.225	12.4064	0.698062	0.232422	4784.83	0.79238	0.601114	0.994969	0.000989	1.20252	3.15572	-7.18555	-1.59001
ZSM-1981-135-B	P. pygmaeus	f	adult	1892-1894	Dadap	lower	right	0.60027	-0.674445	3.1615	2.07969	2.17113	4.25082	0.487588	14.3116	0.542476	0.368541	4428.73	1.02231	0.225839	0.410568	0.005657	0.297975	-0.249105	3.22463	1.19707	1.34961	2.54668	0.233027	12.167	0.729147	0.233812	4345.96	0.765995	0.264124	0.366872	0.001921	2.4631	-1.73248	1.01294	-1.27525
ZSM-1981-136	P. pygmaeus	f	adult	1892-1894	Dadap	lower	right	0.287844	-1.14353	7.55505	1.05091	2.20179	3.2527	0.201773	8.58013	0.543892	0.216412	4559.01	0.586944	0.375845	0.748529	0.002835	0.85005	-0.952094	4.30884	1.99714	4.07554	6.07268	0.647797	17.6548	0.649517	0.538426	3718.6	1.1081	0.318282	0.568852	0.004402	-0.530072	2.32461	1.56487	0.471308
ZSM-1981-141	P. pygmaeus	m	adult	1892-1894	Bogau	lower	left	0.315342	-0.532037	4.38635	0.939659	1.57872	2.51838	0.238131	10.4361	0.60195	0.251583	3906.55	0.279695	0.871068	1.63946	0.004454	0.469908	0.136004	2.86397	1.46118	1.39938	2.86056	0.382544	13.4341	0.31198	0.241086	4222.36	0.299225	0.470344	0.598029	0.005205	2.46573	0.15154	1.64488	1.22056
ZSM-1981-142	P. pygmaeus	m	juvenile	1892-1894	Genepai	lower	right	0.787811	-0.526014	4.48789	2.23875	4.37601	6.61476	0.614538	11.6393	0.397243	0.460593	3787.27	1.28178	0.198812	0.391319	0.001979	1.01166	-1.19486	5.86806	3.29218	5.79226	9.08444	0.737666	11.1403	0.586601	0.782769	4099.94	3.53216	0.617762	0.913722	0.00258	-4.68889	-0.742368	1.74402	-1.27629
ZSM-1981-143	P. pygmaeus	m	adult	1892-1894	Bogau	lower	right	0.480011	-0.985718	4.50842	0.818521	2.56667	3.38519	0.37914	12.5914	0.603609	0.322672	4159.26	0.453274	0.451175	0.985179	0.005012	0.738957	-1.97073	10.1065	1.4131	4.94957	6.36267	0.513582	14.8729	0.610872	0.469677	3823.35	1.0564	0.950405	0.910219	0.002697	-1.21647	1.61004	-0.368389	-1.70541
ZSM-1981-144	P. pygmaeus	m	adult	1892-1894	Bogau	lower	right	0.804956	-2.59622	12.6303	1.19904	5.76121	6.96025	0.541461	11.6234	0.803494	0.687391	3344.56	2.04429	0.457412	1.38338	0.001426	0.442233	-0.90728	5.2233	1.25519	2.58575	3.84093	0.335852	12.3029	0.668044	0.331538	4328.67	0.889954	0.369855	0.739655	0.004593	-0.998954	-3.64479	-2.188	2.48076
ZSM-1981-149	P. pygmaeus	m	adult	1892-1894	Genepai	lower	right	0.312303	-0.582481	3.42079	1.02922	1.80161	2.83082	0.252018	11.8108	0.793245	0.27295	4173.92	0.982718	0.220654	0.409584	0.003067	0.430021	-1.21115	4.86008	0.94398	2.09354	3.03751	0.322844	7.56093	0.785741	0.446426	3593.76	1.48983	0.36243	0.658079	0.002248	1.70833	0.322661	0.222614	-0.783823
ZSM-1981-150	P. pygmaeus	m	adult	1892-1894	Genepai	lower	right	0.460516	-1.73322	10.3372	0.939794	3.62799	4.56778	0.336731	15.1567	0.800474	0.226134	4562.51	0.53457	0.706234	1.1871	0.004361	0.457819	-1.72083	6.69581	1.05739	2.70369	3.76107	0.327584	8.23185	0.832841	0.428802	3781.18	1.1736	0.604079	1.26229	0.003443	-0.0251546	0.407761	-2.07398	-0.229832
ZSM-1981-151	P. pygmaeus	m	adult	1892-1894	Genepai	lower	right	0.497102	-0.682796	3.98591	1.52868	2.2092	3.73788	0.380922	13.5349	0.616937	0.401138	4347.06	1.88592	0.242253	0.418997	0.003927	0.328089	-1.91711	8.50079	0.876972	2.13961	3.01658	0.22655	8.41674	0.76485	0.310935	4363.34	1.54788	0.256268	0.47658	0.001095	2.00959	-1.11107	-1.36284	-1.94608
ZSM-1981-153	P. pygmaeus	m	adult	1892-1894	Genepai	lower	right	0.246406	-0.301008	3.84325	0.868971	1.18374	2.05271	0.189825	7.91138	0.446377	0.182099	4289.13	0.464451	0.624929	0.745813	0.007499	0.516688	-0.129754	5.26471	2.59646	1.96373	4.56019	0.378577	9.84618	0.207503	0.334377	3939.75	0.490442	0.256363	0.539589	0.005953	2.74215	1.346	2.87713	0.639172
ZSM-1981-154	P. pygmaeus	m	adult	1892-1894	Genepai	lower	right	0.189597	-3.23994	20.7523	0.427386	2.03433	2.46172	0.117166	6.11779	0.804665	0.174502	5150.9	1.04615	0.363758	0.7254	0.003305	0.719655	-1.6809	7.68807	1.82761	3.97501	5.80262	0.491988	14.4735	0.408306	0.359944	4190.59	0.503686	0.664926	1.14055	0.004591	0.317801	3.54797	-1.74787	2.53504
ZSM-1981-155	P. pygmaeus	f	adult	1892-1894	Genepai	lower	right	0.505903	-1.77652	7.71801	0.904528	3.19604	4.10057	0.36844	7.72838	0.753539	0.574375	3510.23	1.44809	0.325661	0.604242	0.00343	0.649558	-0.903147	4.55234	1.44268	3.25224	4.69491	0.487341	10.195	0.32725	0.425561	3948.34	0.859468	0.309415	0.47287	0.005477	0.372469	-1.10559	0.62073	2.22817
ZSM-1981-156	P. pygmaeus	f	adult	1892-1894	Bogau	lower	right	0.446798	-1.32594	5.78921	1.08336	2.26094	3.3443	0.336415	12.9164	0.672144	0.262872	4002.68	0.470029	0.193452	0.36352	0.004428	1.24248	-0.712769	2.9805	2.22647	4.16697	6.39345	1.00688	17.8954	0.574356	0.790174	3252.04	1.2072	0.239828	0.727386	0.006453	-2.43246	2.02632	3.60829	0.936622
ZSM-1981-159	P. pygmaeus	f	adult	1892-1894	Bogau	lower	right	0.14473	-0.844212	4.67109	0.558217	0.836799	1.39502	0.111003	4.73223	0.415604	0.139556	4642.16	0.80912	0.237139	0.428923	0.00612	0.46445	-1.34999	5.80777	1.26136	2.53686	3.79822	0.346079	7.15369	0.616533	0.484126	3426.84	1.73264	0.199436	0.632594	0.004293	2.79581	2.79597	1.06538	-0.101173
ZSM-1981-162	P. pygmaeus	f	subadult	1892-1894	Bogau	lower	right	0.327051	-0.040511	3.67292	1.23843	1.6512	2.88963	0.255011	11.0933	0.195229	0.165274	4815.88	0.594968	0.218349	0.364558	0.00417	0.266475	-0.878199	4.29622	0.780366	1.44206	2.22243	0.205506	12.4708	0.454556	0.167381	4793.28	0.554008	0.274845	0.503318	0.004885	4.60407	0.462352	1.2388	-1.3461
ZSM-1981-163	P. pygmaeus	f	adult	1892-1894	Bogau	lower	right	0.900703	-1.3525	5.84263	2.48695	5.06661	7.55355	0.683138	10.1014	0.764698	0.753476	3428.68	2.2578	0.584779	1.1205	0.002323	0.543597	-1.8558	7.93806	1.16877	3.65566	4.82444	0.396167	10.0549	0.350303	0.413103	4089.99	1.16944	0.299743	0.779054	0.00596	-1.41913	-4.55875	-1.23415	1.04786
ZSM-1981-165	P. pygmaeus	f	adult	1892-1894	Genepai	lower	right	0.428573	-2.18104	12.8473	0.927238	3.74803	4.67527	0.29905	6.91104	0.568478	0.429952	3296.46	1.04633	0.304316	0.505683	0.007041	0.671609	-2.11421	9.00096	1.13459	3.74724	4.88182	0.451185	14.142	0.773422	0.415293	3287.64	0.942782	0.401401	0.60649	0.002983	-0.624338	0.737379	-1.48252	0.754777
ZSM-1981-166	P. pygmaeus	f	adult	1892-1894	Bogau	lower	right	0.359609	-0.646139	3.06052	0.773821	1.56473	2.33855	0.290021	16.0549	0.655105	0.209977	4208.5	0.540723	0.561026	0.86232	0.002879	0.469467	-0.807139	4.37707	1.33567	2.40385	3.73951	0.354043	11.4574	0.351392	0.295992	4070.63	0.886756	0.203606	0.529561	0.00559	2.33484	0.169249	1.48953	-0.077228
ZSM-1981-167	P. pygmaeus	f	adult	1892-1894	Genepai	lower	right	0.192116	-2.22762	11.8945	0.494543	1.49501	1.98955	0.128006	4.6705	0.228508	0.158523	4713.66	0.605108	0.246468	0.550468	0.005679	1.24215	-2.05666	8.08627	1.93583	6.35648	8.29231	0.864333	12.9577	0.931456	0.923671	3630.89	2.239	0.589808	1.02455	0.001831	-2.74864	5.83791	-0.00802572	-0.504448
ZSM-1981-168	P. pygmaeus	f	adult	1892-1894	Genepai	lower	right	0.268962	-1.3882	6.876	0.977603	1.57122	2.54882	0.194777	13.1888	0.839675	0.182156	4845.72	0.562083	0.157517	0.341839	0.002868	0.688888	-0.57374	4.00063	2.02329	3.33684	5.36013	0.534442	14.9746	0.454461	0.355599	4065.6	1.30657	0.268416	0.414304	0.003206	0.967929	1.74156	1.78348	0.330604
ZSM-1981-179	P. pygmaeus	f	adult	1892-1894	Landak	lower	right	0.405863	-0.009646	3.09656	1.30599	1.75881	3.0648	0.317901	13.2549	0.410993	0.255666	4701.21	1.34108	0.213762	0.359814	0.006918	0.237158	-2.19158	11.9933	0.569216	2.00796	2.57718	0.165621	10.1569	0.786556	0.178976	4842.29	0.575501	0.211493	0.389047	0.003548	4.00855	0.0369202	-1.18121	-3.2007
ZSM-1981-182	P. pygmaeus	f	adult	1892-1894	Batangtu	lower	right	0.435536	-1.46798	6.81804	1.21786	2.56428	3.78215	0.309297	9.5033	0.470373	0.321298	4480.3	1.37873	0.358207	0.456153	0.003565	0.554399	-0.950759	6.1277	1.44476	3.26014	4.7049	0.414248	15.8536	0.599591	0.28335	4473.7	1.03179	0.203636	0.393592	0.0029	1.22936	0.331312	0.0730749	-0.0186052
ZSM-1981-188	P. pygmaeus	f	adult	1892-1894	Batangtu	lower	right	0.738797	-1.07035	6.10165	2.32155	4.0807	6.40224	0.554095	7.42218	0.363825	0.616403	4081.42	2.07509	0.444643	0.848298	0.00503	0.460661	-1.90443	8.30685	0.89686	3.39152	4.28838	0.335663	6.58515	0.386068	0.473478	3936.09	2.13684	0.145323	0.383781	0.005114	0.368228	-2.7959	-0.680715	0.269021
ZSM-1981-196	P. pygmaeus	m	adult	1892-1894	Dadap	lower	right	0.575593	-0.794929	3.70882	1.50736	2.88257	4.38992	0.457285	11.2936	0.61729	0.43373	3975.69	1.08311	0.332564	0.583153	0.00335	0.457005	-0.21742	3.57762	1.70369	1.88625	3.58995	0.354128	8.14141	0.380832	0.410601	3344.79	0.790691	0.17882	0.412235	0.005101	1.38185	-1.90279	2.04742	0.910435
ZSM-1981-198	P. pygmaeus	m	adult	1892-1894	Dadap	lower	right	0.571174	-0.353568	2.91042	1.55756	2.08587	3.64344	0.459886	17.48	0.650106	0.227723	4506.99	0.539946	0.239401	0.375025	0.003697	0.905096	-2.62302	15.4032	2.41567	6.91888	9.33455	0.588085	15.6382	0.665822	0.347739	4638.1	0.839458	0.63298	1.02692	0.003351	-1.94876	1.73967	-0.273536	-4.30439
ZSM-1981-199	P. pygmaeus	m	adult	1892-1894	Dadap	lower	right	0.42589	-1.53907	6.25128	0.933434	2.28062	3.21405	0.316645	8.42774	0.561117	0.340434	3941.05	1.00601	0.311002	0.609898	0.005517	0.709713	-2.2751	10.056	1.94616	4.62458	6.57074	0.450995	12.0086	0.830164	0.437899	4384.52	1.29093	0.493746	0.931733	0.004112	-0.505612	1.70386	-0.961537	-1.17434
ZSM-1981-203	P. pygmaeus	m	adult	1892-1894	Rantai	lower	right	0.243028	-1.65252	9.87586	0.638385	2.09682	2.7352	0.165552	10.237	0.543139	0.138629	4700.98	0.533502	0.246648	0.584658	0.005015	1.29405	-1.21642	5.37851	2.42266	6.11673	8.53939	0.967953	16.2314	0.806878	0.715167	3248.24	1.78647	1.8482	1.7921	0.004265	-4.44912	5.3251	1.32631	-0.417128
ZSM-1981-204	P. pygmaeus	m	subadult	1892-1894	Rantai	lower	right	1.79003	-0.640568	4.02666	5.82687	7.43466	13.2615	1.38038	20.219	0.801831	0.602184	3453.33	1.31627	0.407105	0.867153	0.001084	0.63692	0.064156	3.55626	2.85215	2.76106	5.6132	0.49925	13.3261	0.520393	0.34292	3729.66	0.611472	0.382757	0.737764	0.003384	-4.75564	-9.66243	1.59544	-1.07684
ZSM-1981-209	P. pygmaeus	f	subadult	1892-1894	Rantai	lower	right	0.457665	-0.584549	3.49387	1.63567	1.91495	3.55061	0.358645	15.0794	0.684885	0.241098	4492.89	0.935758	0.19254	0.236198	0.004219	1.27322	-0.394437	3.35756	3.23116	4.58077	7.81192	0.983587	16.0035	0.726515	0.73828	3834.96	1.46721	0.351739	0.495021	0.000333	-3.00528	1.76258	3.33292	-1.26897
ZSM-1981-21	P. pygmaeus	f	juvenile	1892-1894	Skalau	lower	right	0.591235	-0.651823	3.36226	1.26058	2.78093	4.04151	0.468404	13.1155	0.561584	0.351966	4081.4	0.802018	0.717832	1.15785	0.00359	0.490681	-1.03399	4.87227	1.35735	2.60269	3.96004	0.366838	7.84304	0.40637	0.441252	3553.65	1.47489	0.284152	0.628001	0.004343	0.729373	-1.15115	0.763699	0.00556803
ZSM-1981-216	P. pygmaeus	m	subadult	1892-1894	Ketungau	lower	right	0.58895	-1.14101	4.77189	1.08151	3.06952	4.15103	0.460123	11.8004	0.444357	0.469962	4656.03	1.55606	0.340072	0.934795	0.003995	0.81892	-0.927728	5.02759	2.40129	3.59065	5.99194	0.586166	11.8434	0.727055	0.710866	3920.36	2.11944	0.434456	0.579794	0.002382	-1.65807	0.215985	1.00721	-0.434568
ZSM-1981-22	P. pygmaeus	f	juvenile	1892-1894	Skalau	lower	right	0.289888	-0.783211	5.42621	0.788046	1.91312	2.70117	0.216824	11.1657	0.826773	0.233509	4474.26	0.65268	0.354014	0.698084	0.003283	0.760897	-1.06035	4.09821	1.73867	3.50385	5.24253	0.599166	8.76421	0.562893	0.602845	3513.63	1.59269	0.191102	0.631178	0.005182	0.24818	1.5093	1.67371	0.543447
ZSM-1981-23	P. pygmaeus	f	juvenile	1892-1894	Skalau	lower	right	0.759554	-0.581584	3.21152	2.25233	2.61437	4.8667	0.6014	11.0821	0.535475	0.736139	3779.2	2.08635	0.217534	0.431493	0.005878	1.0309	-0.650435	6.32265	4.13146	6.69635	10.8278	0.72731	11.8122	0.64141	0.578566	4021.96	1.94327	0.364472	1.06211	0.001377	-4.56446	-0.818059	2.20498	-1.47342
ZSM-1981-234	P. pygmaeus	m	adult	1892-1894	Skalau	lower	right	0.841478	-2.12201	8.60591	2.25381	4.1441	6.39791	0.548644	10.4289	0.546128	0.640153	3555.08	1.41717	0.632606	7.55299	0.004693	0.921274	-0.65523	3.19403	1.96122	4.30959	6.27081	0.744829	16.6625	0.754799	0.5679	3208.16	0.884568	0.919508	1.39641	0.002154	-5.48134	-1.65224	-1.17596	1.73563
ZSM-1981-25	P. pygmaeus	m	adult	1892-1894	Skalau	lower	right	0.503489	-1.58665	6.18802	1.18889	3.20158	4.39047	0.379489	9.91243	0.63246	0.347333	4322.28	1.50477	0.221196	0.354889	0.003617	0.399318	-0.768348	4.61181	1.13341	2.28117	3.41458	0.311798	7.70852	0.548782	0.347967	4598.99	1.81749	0.256904	0.364163	0.006042	2.12199	-1.10046	0.262561	0.979976
ZSM-1981-26	P. pygmaeus	m	subadult	1892-1894	Skalau	lower	right	1.27174	-0.528163	3.21528	3.51169	5.42467	8.93636	0.996228	17.7596	0.516403	0.257456	4779.88	1.01141	0.198028	0.437588	0.003709	0.647768	-0.489347	3.42008	2.01759	3.31349	5.33107	0.514052	7.22762	0.363176	0.695933	3785.68	2.37724	0.137239	0.296148	0.005892	-1.67945	-4.57243	2.83207	-0.885477
ZSM-1981-27	P. pygmaeus	m	adult	1892-1894	Skalau	lower	right	0.727208	-1.03807	3.56997	1.31572	2.70196	4.01769	0.567856	16.42	0.439586	0.358483	4382.58	1.23954	0.401109	0.659358	0.007532	0.599576	-1.20875	4.67339	1.47503	2.96164	4.43667	0.456322	9.99637	0.716356	0.457591	3939.4	1.50729	0.230784	0.610397	0.003193	0.242773	-0.780094	0.802018	-1.39751
ZSM-1981-28	P. pygmaeus	f	adult	1892-1894	Skalau	lower	right	0.733458	-2.09539	11.2496	2.0957	4.4031	6.4988	0.457976	15.7992	0.762916	0.361743	4455.96	1.19446	0.471712	0.536008	0.004595	0.769874	-0.359521	2.80667	2.09693	2.47098	4.56791	0.610136	13.6463	0.327996	0.538042	4509.94	0.857142	0.409006	0.66186	0.005526	-0.906702	-1.72548	1.09638	1.84851
ZSM-1981-32	P. pygmaeus	m	subadult	1892-1894	Skalau	lower	right	0.528656	-3.63066	22.9295	1.06792	4.97086	6.03879	0.312489	12.4961	0.961782	0.362637	4080.01	1.03549	1.14996	1.49832	0.005739	1.06642	-1.0277	4.252	1.83217	5.39708	7.22925	0.850414	15.8213	0.757454	0.722998	3525.15	1.62175	0.337202	0.705004	0.003295	-4.54968	1.02863	-1.92065	3.84145
ZSM-1981-33	P. pygmaeus	f	adult	1892-1894	Skalau	lower	right	0.603918	-1.21656	4.37773	1.21656	2.70098	3.91753	0.469078	12.0316	0.620982	0.425192	4270.43	1.00754	0.163367	0.310162	0.004821	0.845928	-0.78202	5.02609	2.29107	4.89037	7.18144	0.629574	13.7369	0.608548	0.568418	3430.45	0.98849	0.672895	0.921009	0.006075	-1.81874	0.596317	2.25991	-0.111645
ZSM-1981-45	P. pygmaeus	m	adult	1892-1894	Skalau	lower	right	0.35143	-2.0384	11.4942	0.843049	2.85924	3.70229	0.250236	8.06999	0.702004	0.378974	3976.17	1.04607	0.206574	0.439806	0.003746	1.12228	-0.649389	4.92593	3.55414	5.54989	9.10403	0.851292	15.6146	0.388099	0.563425	4063.92	1.81886	0.553816	0.657086	0.003724	-2.97261	2.2083	1.9723	1.74834
ZSM-1981-50	P. pygmaeus	f	adult	1892-1894	Skalau	lower	right	0.736352	-2.26035	10.5759	1.23913	5.29245	6.53158	0.494873	12.1863	0.640505	0.536499	3776.01	0.927552	1.00511	2.43253	0.003427	1.77063	-1.54169	5.69388	3.57286	8.18634	11.7592	1.30029	20.4837	0.856125	0.889848	4059.58	4.10135	2.96268	2.93238	0.002346	-12.1359	3.25912	-1.14556	-0.0822738
ZSM-1981-53	P. pygmaeus	m	adult	1892-1894	Skalau	lower	right	0.45641	-1.00909	5.48149	1.36301	3.05926	4.42226	0.341428	10.0472	0.551417	0.312886	4249.87	1.18268	0.159275	0.462282	0.00577	0.528245	-2.35344	11.4962	0.798121	3.91629	4.71441	0.364527	8.8263	0.546133	0.390381	4362.11	0.900755	0.440203	1.07988	0.005967	1.15397	0.317573	-0.990367	-1.28104
ZSM-1981-60	P. pygmaeus	f	adult	1892-1894	Skalau	lower	right	0.89439	-0.73748	4.66001	2.24933	5.16726	7.4166	0.675676	14.9285	0.707518	0.496678	3664.41	0.834483	0.391825	2.12173	0.002968	0.891636	-1.05382	4.32748	3.49024	4.13867	7.6289	0.679485	17.9389	0.80677	0.462444	3591.72	0.917049	0.638655	1.24104	0.00205	-4.84416	-2.00251	0.853217	-1.0152
ZSM-1981-62	P. pygmaeus	f	adult	1892-1894	Skalau	lower	right	0.330027	-0.592829	3.50894	0.896232	1.55588	2.45211	0.259649	9.93304	0.645566	0.325138	3843.44	0.949465	0.133553	0.389861	0.003893	0.307497	-0.601632	3.21835	0.852141	1.22131	2.07345	0.243697	10.0285	0.583649	0.273695	3804.07	0.547227	0.142272	0.360983	0.004578	3.57494	-0.399028	1.37128	0.299742
ZSM-1981-63	P. pygmaeus	m	subadult	1892-1894	Skalau	lower	right	0.380026	-1.50681	7.06718	1.37136	2.27628	3.64764	0.270412	7.94014	0.566017	0.328627	3842.21	1.06246	0.253038	0.606735	0.004232	0.8473	-1.54093	6.70706	1.53629	4.88978	6.42607	0.628453	11.2198	0.595365	0.740328	3798.05	2.22057	0.355438	0.601293	0.003866	-1.24608	1.52507	0.702634	0.316393
ZSM-1981-64	P. pygmaeus	m	adult	1892-1894	Skalau	lower	right	0.663562	-2.6802	13.8565	1.29191	5.23258	6.52449	0.435738	12.3842	0.813823	0.452889	4079.75	1.15311	0.787294	1.08905	0.001078	0.466104	-1.32475	4.88892	1.20659	2.39258	3.59917	0.357467	11.3816	0.709624	0.344577	3828.08	0.765255	0.376074	0.587431	0.003259	-0.576978	-2.05337	-2.45629	2.04546
ZSM-1981-67	P. pygmaeus	f	subadult	1892-1894	Skalau	lower	right	0.433351	-2.467	10.9343	0.902808	4.09383	4.99664	0.288179	8.06761	0.710746	0.445328	4109.45	1.49793	0.401664	0.908568	0.003198	0.421813	-1.38475	5.35327	0.965812	2.25792	3.22374	0.316884	6.66685	0.366292	0.419702	4113.82	1.50152	0.236627	0.685124	0.005968	1.37335	-1.02898	-1.17869	2.62373
ZSM-1981-68	P. pygmaeus	m	adult	1892-1894	Skalau	lower	right	0.267048	-0.888138	4.76943	1.03379	1.72168	2.75547	0.203263	8.13186	0.518999	0.260697	4215.25	0.579709	0.108692	0.348757	0.006578	0.52908	-0.77997	4.397	1.73779	2.78339	4.52118	0.405168	15.0777	0.725641	0.336042	3932.3	0.886387	0.253495	0.520715	0.005097	1.8176	1.61666	1.80035	-0.170436
ZSM-1981-69	P. pygmaeus	m	adult	1892-1894	Skalau	lower	right	0.312469	-3.19919	18.3154	0.545287	2.87377	3.41905	0.19162	7.32153	0.604135	0.237559	4695.15	0.92189	0.364143	1.00136	0.002632	0.664312	-1.58261	5.76539	1.04943	3.15133	4.20076	0.500601	10.9931	0.719516	0.555813	3340.11	2.1089	0.190738	0.658002	0.003466	-0.0174936	2.29458	-1.65422	2.45048
ZSM-1981-70	P. pygmaeus	m	adult	1892-1894	Skalau	lower	right	0.342053	0.132817	4.29782	1.29846	1.92558	3.22404	0.261302	15.7716	0.60596	0.177709	5117.4	0.36599	0.276743	0.520759	0.004269	0.462856	-1.6068	7.50055	0.882124	3.31045	4.19258	0.333645	13.6001	0.624756	0.250142	4345.47	0.413387	0.365163	0.67372	0.001634	2.20883	1.07296	0.080969	-2.7992
ZSM-1981-71	P. pygmaeus	m	adult	1892-1894	Skalau	lower	right	0.394983	-1.19182	7.79555	1.32091	2.69263	4.01354	0.292847	17.9458	0.641984	0.168362	4430.24	0.403109	0.154411	0.344566	0.002424	1.12026	-2.49712	12.6966	2.19695	8.60235	10.7993	0.743989	12.6553	0.639825	0.563944	3759.25	1.76932	1.08916	1.66612	0.003699	-4.223	3.38837	-0.226886	-2.99566
ZSM-1981-74	P. pygmaeus	f	adult	1892-1894	Skalau	lower	right	0.87627	-1.45197	5.20955	1.30068	4.1471	5.44778	0.663799	10.4257	0.434035	0.754823	3361.56	1.50097	0.231234	1.0811	0.006279	0.430557	-2.10101	11.6457	1.08244	3.24204	4.32447	0.297154	12.1022	0.684122	0.254409	3938.55	0.467888	0.322305	0.602951	0.002015	-0.0796909	-2.66315	-1.85392	-1.28889
ZSM-1981-75	P. pygmaeus	f	adult	1892-1894	Skalau	lower	right	0.898954	-0.488573	3.69142	2.6775	3.4531	6.1306	0.696555	13.8183	0.632998	0.465088	4124.69	1.06498	0.33247	0.622311	0.003586	0.691	-1.18695	5.55553	1.38046	4.44351	5.82397	0.536695	10.5441	0.758529	0.57828	3676.19	1.19741	0.339429	0.809979	0.002248	-1.90422	-2.17981	0.618766	-1.71985
ZSM-1981-76	P. pygmaeus	f	adult	1892-1894	Skalau	lower	right	0.697731	-1.24375	6.32627	1.52118	3.88492	5.4061	0.497195	10.9435	0.743706	0.531004	3375.69	0.897087	1.34482	2.94163	0.002745	0.661546	-2.64062	12.6478	1.27475	4.71155	5.98629	0.428529	10.5662	0.866046	0.488913	3673.26	1.06916	0.416025	1.44481	0.001128	-3.16221	-1.04502	-4.05867	-1.02216
ZSM-1981-78	P. pygmaeus	f	adult	1892-1894	Skalau	lower	right	0.3589	-2.7263	13.2377	0.596793	2.77781	3.3746	0.237773	9.71497	0.675805	0.240928	4677.83	0.790377	0.359385	0.542483	0.002858	1.02753	-0.985974	4.97329	2.21623	4.70684	6.92307	0.766756	14.2152	0.42805	0.676591	3870.83	1.02963	0.308119	0.678009	0.007039	-1.30215	2.48552	1.21247	2.4964
ZSM-1981-79	P. pygmaeus	f	adult	1892-1894	Skalau	lower	right	0.925824	-1.15536	5.45536	1.97309	4.8514	6.82449	0.70863	17.1839	0.771582	0.518026	4205.5	1.49452	0.827259	1.38633	0.002741	0.35043	-2.04591	13.1867	0.933041	2.85581	3.78885	0.246072	10.1246	0.751806	0.254535	4764.82	0.745788	0.423705	1.11481	0.000568	-0.643026	-3.54006	-3.85879	-2.2508
ZSM-1981-83	P. pygmaeus	f	adult	1892-1894	Skalau	lower	right	0.260683	-0.495729	2.9383	0.80718	1.08994	1.89712	0.212011	10.3132	0.591568	0.224334	4118.65	0.828225	0.326163	0.586524	0.00456	0.579395	-1.55961	8.09913	1.3182	4.10788	5.42607	0.413053	11.8597	0.796709	0.377639	4197.68	1.25416	0.484406	0.738077	0.00349	1.10909	2.04241	0.197734	-1.69975
ZSM-1981-86	P. pygmaeus	f	adult	1892-1894	Skalau	lower	right	0.214768	-1.74236	8.42227	0.785361	1.62282	2.40818	0.155627	5.15658	0.372289	0.214137	4278.66	0.848154	0.450378	0.650338	0.004757	0.196443	-1.09179	5.76798	0.611985	1.11353	1.72551	0.147334	11.3083	0.427372	0.13135	5067.58	0.250891	0.329142	0.661819	0.006435	4.92316	0.904875	-0.688473	1.14824
ZSM-1981-88	P. pygmaeus	f	adult	1892-1894	Skalau	lower	right	0.241396	-1.35125	5.72351	0.758906	1.41299	2.17189	0.183368	4.56053	0.409728	0.236863	3936.74	1.04883	0.262104	0.389068	0.006885	0.497495	-0.860189	4.39261	1.14362	2.51645	3.66007	0.375885	13.8297	0.564258	0.335126	4314.31	0.869536	0.296439	0.603106	0.005844	2.71076	1.69342	1.13695	0.859358
ZSM-1981-89	P. pygmaeus	f	adult	1892-1894	Skalau	lower	right	0.387465	-2.16868	11.9793	1.31374	2.80727	4.12101	0.237655	7.95602	0.781442	0.335478	4648.44	1.69247	0.607201	1.24867	0.001511	0.833263	-1.56103	6.31433	1.71119	5.28767	6.99886	0.610118	11.6513	0.798887	0.78284	4339.38	3.70923	0.281764	0.871761	0.002754	-2.64594	1.71628	-1.48504	1.18603
ZSM-1981-90	P. pygmaeus	f	adult	1892-1894	Skalau	lower	right	0.317013	-2.35535	14.3456	0.820485	3.28363	4.10412	0.213393	9.32336	0.745185	0.250006	5214.79	1.12542	0.279157	0.631186	0.002273	0.333188	-0.235182	4.44952	1.58506	2.11416	3.69923	0.255689	10.4853	0.493138	0.243631	5357.1	2.59819	0.306903	0.463525	0.003328	2.28974	0.492725	-1.02966	1.90933
ZSM-1981-91	P. pygmaeus	f	adult	1892-1894	Skalau	lower	right	0.233692	-0.705524	4.5122	0.775703	1.44988	2.22559	0.177645	9.44123	0.770296	0.207062	5274.76	1.474	0.24756	0.462754	0.000146	0.385924	-1.19118	5.40775	1.17807	2.13413	3.3122	0.289218	14.1278	0.615013	0.245435	4804.73	0.982816	0.210979	0.361064	0.003532	3.20717	0.958677	-0.0761378	-0.312484
ZSM-1981-92	P. pygmaeus	f	senil	1892-1894	Skalau	lower	right	0.603368	-1.08938	5.78512	1.42274	3.62157	5.04431	0.452634	17.9781	0.750486	0.316533	4334.4	0.875722	0.303136	0.634797	0.000919	0.54442	-1.707	7.97216	1.41267	4.29885	5.71152	0.403247	7.03285	0.572147	0.469909	4203.85	1.97086	0.187785	0.628301	0.004627	-0.212268	-1.06411	-0.341489	-1.04734
ZSM-1981-94	P. pygmaeus	m	adult	1892-1894	Skalau	lower	right	0.240438	-0.898606	6.14164	0.607013	1.59011	2.19712	0.183917	10.3227	0.649452	0.174302	4551.44	0.533976	0.17183	0.41271	0.000972	0.470034	-1.76157	8.58023	1.35665	3.47387	4.83052	0.325607	10.0895	0.80547	0.404085	4106.56	1.08199	0.361749	0.665783	0.003879	1.73282	2.05682	-0.440362	-1.22309
ZSM-1981-95	P. pygmaeus	f	adult	1892-1894	Skalau	lower	right	0.386994	-0.406126	3.5274	1.13649	2.18471	3.3212	0.310632	7.51963	0.387736	0.451236	3975.24	1.57761	0.174481	0.394801	0.005846	0.139333	-0.530474	3.49405	0.552511	0.842553	1.39506	0.110176	6.89771	0.4162	0.146719	4665.38	0.406181	0.24291	0.582796	0.00463	4.79552	-1.59715	0.602034	0.168225
ZSM-1981-96	P. pygmaeus	f	adult	1892-1894	Skalau	lower	right	0.881883	-0.693023	4.40491	3.13768	4.19288	7.33056	0.68804	14.7729	0.837319	0.589215	3298.44	1.20363	0.62516	1.09638	0.004709	0.404648	-0.59499	3.78424	1.68156	2.37746	4.05902	0.319142	10.4913	0.572099	0.343153	4364.26	0.662258	0.646888	0.814742	0.003421	-0.874816	-4.53137	0.0719804	-0.235377
ZSM-1981-97	P. pygmaeus	f	adult	1892-1894	Skalau	lower	right	0.474917	-2.88758	15.3061	1.16414	3.34549	4.50963	0.29503	13.616	0.587216	0.265872	4519.95	1.00142	0.200303	0.496991	0.001642	0.421378	-1.15197	4.16594	1.01229	1.94459	2.95688	0.319977	12.3021	0.560001	0.329754	4904.09	1.35902	0.440622	0.627877	0.002939	1.57999	-0.0377943	-1.57121	1.24424
ZSM-1981-99	P. pygmaeus	m	adult	1892-1894	Skalau	lower	right	0.229872	-1.50345	6.71342	0.615923	1.56636	2.18228	0.164988	6.97974	0.497029	0.195202	4288.38	0.64403	0.212339	0.655374	0.005786	0.213639	-0.269926	3.60309	0.803235	1.15189	1.95512	0.1702	8.29607	0.621879	0.159028	4557.07	0.395412	0.301049	0.698863	0.005534	4.63732	0.901698	0.412124	0.862115
